# Supplementary material for: The CRBN, CUL4A and DDB1 Expression Predicts the Response to Immunomodulatory Drugs and Survival of Multiple Myeloma Patients
Source: J Clin Med. 2021 Jun 18;10(12):2683. doi: 10.3390/jcm10122683 (PMC8235391; doi:10.3390/jcm10122683)
Supplement: Supplementary file 1 [file jcm-10-02683-s001.zip]

Archive with 1 entries (1 files):
- jcm-1261105-SI.pdf
